# Supplementary material for: Genotypes of SLC22A4 and SLC22A5 regulatory loci are predictive of the response of chronic myeloid leukemia patients to imatinib treatment
Source: J Exp Clin Cancer Res. 2017 Apr 18;36:55. doi: 10.1186/s13046-017-0523-3 (PMC5395939; doi:10.1186/s13046-017-0523-3)
Supplement: Supplementary file 2 — The sequences of designed primers for amplification of selected promoters of SLC and ABC genes including annotations of transporters. (XLSX 11 kb) [file 13046_2017_523_MOESM2_ESM.xlsx]

## Sheet: List1
Supplementary Table S2. The sequences of designed primers for amplification of selected promoters of SLC and ABC genes including annotations of transporters.
Gene promoters	Chromosome	Forward primer	Reverse primer	Length of fragment (bp)	Protein	Tissue expression
ABCB1	7	5´AAGAAAGGAAGTAAGTAGGGAGTT3´	5´GCCAGATCCCACAATACATACA3´	1247	Multidrug resistance protein 1	ubiquitous, especially liver, kidney, small intestine, bone marrow, whole blood, brain
ABCB11	2	5´GCACAGAGTGGAAGAAGGTTAG3´	5´GAAGACAGCAACCAAGAGTCA3´	1272	Bile salt export pump	especially liver, small intestine, breast, lower extent in other tissues
ABCC5	3	5´CAGGTGGGCGTTTCTCTC3´	5´AAAGCATCGGATACAAGGTAGG3´	1227	ATP-binding cassette sub-family B member 5	liver, melanoma, leukemia cells
ABCG5	2	5´TCTGGGAGCCTCTGTTTACT3´	5´GAGTTTGAGCCTGACCAACA3´	1035	ATP-binding cassette sub-family G member 5	liver, lower extent in small intestine, ovary, leukocytes
SLC22A1	6	5´CACACACACAAATGAAGAGGTG3´	5´CAGGAACTCCCATGTTACAGAG3´	1069	Solute carrier family 22 member 1	ubiquitous, strongly in liver
SLC22A2	6	5´GGCACCGTGTAGTTCAGTT3´	5´ACAAGACTCCTCTGGAATGC3´	1327	Solute carrier family 22 member 2	ubiquitous, strongly in kidney
SLC22A3	6	5´ATTCAAACCAACCACCAACAC3´	5´GACGAAGAGGAAGGCGAAG3´	996	Solute carrier family 22 member 3	placenta, skeletal muscle, prostate, liver, kidney, brain
SLC22A4	5	5´CAGTGCCTCCATGACTGTG3´	5´GCTGAGCAGGAAGAAGATGAG3´	1149	Solute carrier family 22 member 4	whole blood, bone marrow, trachea, fetal liver, lower extent in kidney, skeletal muscle, prostate, lung, placenta
SLC22A5	5	5´GGGCATCTGGACTAGAATGAAA3´	5´CACAATGGTGGACAGGTAGAC3´	1099	Solute carrier family 22 member 5	especially kidney, skeletal muscle, heart, placenta, lower extent in small intestine, leukocytes without CD 20+ B-lymphocytes
SLC22A7	6	5´AGTGTTTGGAGAATCAGATGAGAA3´	5´AGATGGGCAGGAGGAAGT3´	1100	Solute carrier family 22 member 7	liver, kidney
SLC22A8	11	5´TGGCTACAAAGGACAGATTAGAG3´	5´CTCAGGTGAGACTGGACATTT3´	1221	Solute carrier family 22 member 8	ubiquitous, especially kidney and brain
SLC28A1	15	5´CCCTTTACTGTCAACCCTTCTG3´	5´AGAGCGAGACTCTACCTCAAA3´	1014	Sodium/nucleoside cotransporter 1	kidney, liver, mononuclear cells
SLC28A2	15	5´CTGCCTCCTGGGTTCAAAT3´	5´CAAACATTTGGGCCTCAGAATAAG3´	1392	Sodium/nucleoside cotransporter 2	especially kidney, heart, monocytes, lower extent in other tissues
SLC28A3	9	5´GGACAATACCCAGGCTTTCTT3´	5´TGAGTTCCCACAAACCTCAC3´	1299	Solute carrier family 28 member 3	pancreas, bone marrow, trachea, mammary gland, liver, prostate, intestine, brain, lung, placenta, testis, kidney, heart
SLC29A2	11	5´GGATGGCGGTGATGAAGAA3´	5´GAGCGACACTCAGTCTCAAA3´	1020	Equilibrative nucleoside transporter 2	skeletal muscle, liver, lung, placenta, brain, heart, kidney and ovarian tissues
SLC29A3	10	5´TTTGAGATGGAGTCTTGCTCTG3´	5´AGCCACCGTCTGGATACT3´	1228	Equilibrative nucleoside transporter 3	placenta, uterus, ovary, spleen, lymph node, bone marrow
SLC47A1	17	5´CAAATCCCTGAATCCAAACTTCC3´	5´AAAGCCCGCCAAAGTCA3´	1216	Multidrug and toxin extrusion protein 1	adrenal gland, liver, skeletal muscle, kidney, lower extent in other tissues
SLC47A2	17	5´CAAGCGATTCTCTGCCTCTC3´	5´CCACCTGCTCTGTGACTT3´	1221	Multidrug and toxin extrusion protein 2	especially kidney, brain, lower extent in other tissues
SLCO1A2	12	5´ATCCTGTCTTCCATTTAAGTCTCTC3´	5´TGTGTGCCTGTATGTTATACATCT3´	1096	Solute carrier organic anion transporter family member 1A2	ubiquitous
